# Supplementary material for: TrackRefine: A Plug-and-Play Decoupled Enhancement Framework for Online Multi-Object Tracking and Segmentation
Source: Sensors (Basel). 2026 Jun 10;26(12):3696. doi: 10.3390/s26123696 (PMC13306713; doi:10.3390/s26123696)
Supplement: Supplementary file 1 [file sensors-26-03696-s001.zip]

Archive with 1 entries (1 files):
- sensors-4330429-supplementary.pdf
